# Supplementary material for: Use of Wearable Technology and Social Media to Improve Physical Activity and Dietary Behaviors among College Students: A 12-Week Randomized Pilot Study
Source: Int J Environ Res Public Health. 2019 Sep 25;16(19):3579. doi: 10.3390/ijerph16193579 (PMC6801802; doi:10.3390/ijerph16193579)
Supplement: Supplementary file 1 [file ijerph-16-03579-s001.zip]

Archive with 2 entries (2 files):
- CONSORT Checklist-CS-PM400.doc
- Fig S1-Self-Determined Motivation Continuum 09022019.tiff
